# Supplementary material for: Site-Specific Radioiodination of Oligonucleotides with a Phenolic Element in a Programmable Approach
Source: Molecules. 2022 Sep 23;27(19):6257. doi: 10.3390/molecules27196257 (PMC9571250; doi:10.3390/molecules27196257)
Supplement: Supplementary file 1 [file molecules-27-06257-s001.zip]

Archive with 1 entries (1 files):
- molecules-1909457-supplementary.pdf
